# Supplementary material for: Multiple Organ Failure as a Strong Predictor of Mortality in Patients with Hypoxic Hepatitis
Source: J Clin Med. 2025 Jul 26;14(15):5286. doi: 10.3390/jcm14155286 (PMC12347218; doi:10.3390/jcm14155286)
Supplement: Supplementary file 1 [file jcm-14-05286-s001.zip]

Archive with 1 entries (1 files):
- jcm-3731629-supplementary.pdf
